# Supplementary material for: Bioactive Triterpenoid Saponins From the Seeds of Aesculus chinensis Bge. var. chekiangensis
Source: Front Chem. 2020 Jan 23;7:908. doi: 10.3389/fchem.2019.00908 (PMC6989559; doi:10.3389/fchem.2019.00908)
Supplement: Supplementary file 1 [file Data_Sheet_1.ZIP]

Archive with 1 entries (1 files):
- 2N2.cif
